# Supplementary material for: In Vivo Investigation of the Effect of Dietary Acrylamide and Evaluation of Its Clinical Relevance in Colon Cancer
Source: Toxics. 2023 Oct 13;11(10):856. doi: 10.3390/toxics11100856 (PMC10610724; doi:10.3390/toxics11100856)
Supplement: Supplementary file 1 [file toxics-11-00856-s001.zip]

Archive with 2 entries (2 files):
- Supplementary Figure S1.pptx
- Supplementary Table S1_Enrichment.RCTM.xlsx
