# Supplementary material for: In Vivo Investigation of the Effect of Dietary Acrylamide and Evaluation of Its Clinical Relevance in Colon Cancer
Source: Toxics. 2023 Oct 13;11(10):856. doi: 10.3390/toxics11100856 (PMC10610724; doi:10.3390/toxics11100856)
Supplement: Supplementary file 1 [file toxics-11-00856-s001.zip › Supplementary Table S1_Enrichment.RCTM.xlsx]

## Sheet: both_enrichment.RCTM
#term ID	term description	observed gene count	background gene count	strength	false discovery rate	matching proteins in your network (IDs)	matching proteins in your network (labels)
MMU-975957	Nonsense Mediated Decay (NMD) enhanced by the Exon Junction Complex (EJC)	16	110	1.14	5.83e-09	10090.ENSMUSP00000006496,10090.ENSMUSP00000023269,10090.ENSMUSP00000025511,10090.ENSMUSP00000034966,10090.ENSMUSP00000037354,10090.ENSMUSP00000043555,10090.ENSMUSP00000069004,10090.ENSMUSP00000079340,10090.ENSMUSP00000079628,10090.ENSMUSP00000099595,10090.ENSMUSP00000099909,10090.ENSMUSP00000103365,10090.ENSMUSP00000110886,10090.ENSMUSP00000115722,10090.ENSMUSP00000125977,10090.ENSMUSP00000131489	Rps9,Rpl24,Rps14,Rpl4,Upf3a,Smg6,Rps15,Rpl36,Rps17,Rpl11,Rps27a,Rpl18,Rpl39,Rpl13a,Rps24,Rpl14
MMU-156827	L13a-mediated translational silencing of Ceruloplasmin expression	15	107	1.12	9.50e-09	10090.ENSMUSP00000006496,10090.ENSMUSP00000023269,10090.ENSMUSP00000023599,10090.ENSMUSP00000025511,10090.ENSMUSP00000034966,10090.ENSMUSP00000069004,10090.ENSMUSP00000079340,10090.ENSMUSP00000079628,10090.ENSMUSP00000099595,10090.ENSMUSP00000099909,10090.ENSMUSP00000103365,10090.ENSMUSP00000110886,10090.ENSMUSP00000115722,10090.ENSMUSP00000125977,10090.ENSMUSP00000131489	Rps9,Rpl24,Eif4a2,Rps14,Rpl4,Rps15,Rpl36,Rps17,Rpl11,Rps27a,Rpl18,Rpl39,Rpl13a,Rps24,Rpl14
MMU-1799339	SRP-dependent cotranslational protein targeting to membrane	14	88	1.18	9.50e-09	10090.ENSMUSP00000006496,10090.ENSMUSP00000023269,10090.ENSMUSP00000025511,10090.ENSMUSP00000034966,10090.ENSMUSP00000069004,10090.ENSMUSP00000079340,10090.ENSMUSP00000079628,10090.ENSMUSP00000099595,10090.ENSMUSP00000099909,10090.ENSMUSP00000103365,10090.ENSMUSP00000110886,10090.ENSMUSP00000115722,10090.ENSMUSP00000125977,10090.ENSMUSP00000131489	Rps9,Rpl24,Rps14,Rpl4,Rps15,Rpl36,Rps17,Rpl11,Rps27a,Rpl18,Rpl39,Rpl13a,Rps24,Rpl14
MMU-6791226	Major pathway of rRNA processing in the nucleolus and cytosol	18	171	1.0	9.50e-09	10090.ENSMUSP00000006496,10090.ENSMUSP00000021048,10090.ENSMUSP00000022281,10090.ENSMUSP00000023269,10090.ENSMUSP00000025511,10090.ENSMUSP00000029269,10090.ENSMUSP00000029316,10090.ENSMUSP00000034966,10090.ENSMUSP00000069004,10090.ENSMUSP00000079340,10090.ENSMUSP00000079628,10090.ENSMUSP00000099595,10090.ENSMUSP00000099909,10090.ENSMUSP00000103365,10090.ENSMUSP00000110886,10090.ENSMUSP00000115722…	Rps9,Ftsj3,Skiv2l2,Rpl24,Rps14,Exosc9,Exosc8,Rpl4,Rps15,Rpl36,Rps17,Rpl11,Rps27a,Rpl18,Rpl39,Rpl13a,Rps24,Rpl14
MMU-72706	GTP hydrolysis and joining of the 60S ribosomal subunit	15	108	1.12	9.50e-09	10090.ENSMUSP00000006496,10090.ENSMUSP00000023269,10090.ENSMUSP00000023599,10090.ENSMUSP00000025511,10090.ENSMUSP00000034966,10090.ENSMUSP00000069004,10090.ENSMUSP00000079340,10090.ENSMUSP00000079628,10090.ENSMUSP00000099595,10090.ENSMUSP00000099909,10090.ENSMUSP00000103365,10090.ENSMUSP00000110886,10090.ENSMUSP00000115722,10090.ENSMUSP00000125977,10090.ENSMUSP00000131489	Rps9,Rpl24,Eif4a2,Rps14,Rpl4,Rps15,Rpl36,Rps17,Rpl11,Rps27a,Rpl18,Rpl39,Rpl13a,Rps24,Rpl14
MMU-975956	Nonsense Mediated Decay (NMD) independent of the Exon Junction Complex (EJC)	14	90	1.17	9.50e-09	10090.ENSMUSP00000006496,10090.ENSMUSP00000023269,10090.ENSMUSP00000025511,10090.ENSMUSP00000034966,10090.ENSMUSP00000069004,10090.ENSMUSP00000079340,10090.ENSMUSP00000079628,10090.ENSMUSP00000099595,10090.ENSMUSP00000099909,10090.ENSMUSP00000103365,10090.ENSMUSP00000110886,10090.ENSMUSP00000115722,10090.ENSMUSP00000125977,10090.ENSMUSP00000131489	Rps9,Rpl24,Rps14,Rpl4,Rps15,Rpl36,Rps17,Rpl11,Rps27a,Rpl18,Rpl39,Rpl13a,Rps24,Rpl14
MMU-72689	Formation of a pool of free 40S subunits	14	97	1.13	1.66e-08	10090.ENSMUSP00000006496,10090.ENSMUSP00000023269,10090.ENSMUSP00000025511,10090.ENSMUSP00000034966,10090.ENSMUSP00000069004,10090.ENSMUSP00000079340,10090.ENSMUSP00000079628,10090.ENSMUSP00000099595,10090.ENSMUSP00000099909,10090.ENSMUSP00000103365,10090.ENSMUSP00000110886,10090.ENSMUSP00000115722,10090.ENSMUSP00000125977,10090.ENSMUSP00000131489	Rps9,Rpl24,Rps14,Rpl4,Rps15,Rpl36,Rps17,Rpl11,Rps27a,Rpl18,Rpl39,Rpl13a,Rps24,Rpl14
MMU-8953854	Metabolism of RNA	27	556	0.66	1.61e-07	10090.ENSMUSP00000003450,10090.ENSMUSP00000006496,10090.ENSMUSP00000021048,10090.ENSMUSP00000021428,10090.ENSMUSP00000022281,10090.ENSMUSP00000023269,10090.ENSMUSP00000023599,10090.ENSMUSP00000025511,10090.ENSMUSP00000029269,10090.ENSMUSP00000029316,10090.ENSMUSP00000030404,10090.ENSMUSP00000031513,10090.ENSMUSP00000034966,10090.ENSMUSP00000037354,10090.ENSMUSP00000043555,10090.ENSMUSP00000069004…	Ddx23,Rps9,Ftsj3,Snw1,Skiv2l2,Rpl24,Eif4a2,Rps14,Exosc9,Exosc8,Ppie,Srsf9,Rpl4,Upf3a,Smg6,Rps15,Rpl36,Rps17,Rpl11,Rps27a,Rpl18,Rpl39,Rpl13a,Psma3,Rps24,Rpl14,Hnrnpd
MMU-72766	Translation	16	223	0.83	6.64e-06	10090.ENSMUSP00000000985,10090.ENSMUSP00000006496,10090.ENSMUSP00000023269,10090.ENSMUSP00000023599,10090.ENSMUSP00000025511,10090.ENSMUSP00000034966,10090.ENSMUSP00000069004,10090.ENSMUSP00000079340,10090.ENSMUSP00000079628,10090.ENSMUSP00000099595,10090.ENSMUSP00000099909,10090.ENSMUSP00000103365,10090.ENSMUSP00000110886,10090.ENSMUSP00000115722,10090.ENSMUSP00000125977,10090.ENSMUSP00000131489	Oxa1l,Rps9,Rpl24,Eif4a2,Rps14,Rpl4,Rps15,Rpl36,Rps17,Rpl11,Rps27a,Rpl18,Rpl39,Rpl13a,Rps24,Rpl14
MMU-392499	Metabolism of proteins	38	1609	0.35	0.0042	10090.ENSMUSP00000000985,10090.ENSMUSP00000006496,10090.ENSMUSP00000021458,10090.ENSMUSP00000023269,10090.ENSMUSP00000023599,10090.ENSMUSP00000024988,10090.ENSMUSP00000025511,10090.ENSMUSP00000025729,10090.ENSMUSP00000027050,10090.ENSMUSP00000029842,10090.ENSMUSP00000030263,10090.ENSMUSP00000034499,10090.ENSMUSP00000034588,10090.ENSMUSP00000034966,10090.ENSMUSP00000034973,10090.ENSMUSP00000057543…	Oxa1l,Rps9,Sptb,Rpl24,Eif4a2,C3,Rps14,Tnks2,Cops5,Bcl10,St3gal3,Dcun1d5,Apoa1,Rpl4,Smad3,Gnai2,Spsb2,Rps15,H2afj,Rpl36,Rps17,Usp14,B3galnt2,Lmo7,Rpl11,Rps27a,Capza1,Rpl18,Sec24a,Rpl39,Furin,Rpl13a,Becn1,Psma3,Rps24,Rab1,Rpl14,Tceb1
MMU-72649	Translation initiation complex formation	7	57	1.06	0.0052	10090.ENSMUSP00000006496,10090.ENSMUSP00000023599,10090.ENSMUSP00000025511,10090.ENSMUSP00000069004,10090.ENSMUSP00000079628,10090.ENSMUSP00000099909,10090.ENSMUSP00000125977	Rps9,Eif4a2,Rps14,Rps15,Rps17,Rps27a,Rps24
MMU-72702	Ribosomal scanning and start codon recognition	7	57	1.06	0.0052	10090.ENSMUSP00000006496,10090.ENSMUSP00000023599,10090.ENSMUSP00000025511,10090.ENSMUSP00000069004,10090.ENSMUSP00000079628,10090.ENSMUSP00000099909,10090.ENSMUSP00000125977	Rps9,Eif4a2,Rps14,Rps15,Rps17,Rps27a,Rps24
MMU-72695	Formation of the ternary complex, and subsequently, the 43S complex	6	50	1.05	0.0241	10090.ENSMUSP00000006496,10090.ENSMUSP00000025511,10090.ENSMUSP00000069004,10090.ENSMUSP00000079628,10090.ENSMUSP00000099909,10090.ENSMUSP00000125977	Rps9,Rps14,Rps15,Rps17,Rps27a,Rps24
	Downregulated genes are highlighted in red. Non highlighted are upregulated.
